# Supplementary material for: Acinetobacter baumannii Sampled from Cattle and Pigs Represent Novel Clones
Source: Microbiol Spectr. 2022 Jun 29;10(4):e01289-22. doi: 10.1128/spectrum.01289-22 (PMC9431080; doi:10.1128/spectrum.01289-22)
Supplement: Supplemental file 1 — Supplemental material. Download spectrum.01289-22-s0001.xlsx, XLSX file, 0.02 MB [file spectrum.01289-22-s0001.xlsx]

## Sheet: 163_Abaumannii_isolates
Supplementary Table 1: Metadata for all the isolates considered. The rows in bold denote the animals isolates sequenced in this study. The Biosample accessions are provided for all the isolates used in this study.
Biosample	Strain name	International clone	Pasteur ST	Oxford ST	Host	Isolation date	Geographic location	Isolation source	Completeness	Contamination
SAMN27298896	CF233	---	1014	Missing allele for gyrB	Bos taurus	2006/2007	United Kingdom:Scotland	Faecal sample	100	0.55
SAMN27298897	CF234	---	1014	Missing allele for gyrB	Bos taurus	2006/2007	United Kingdom:Scotland	Faecal sample	100	0.55
SAMN27298898	CF251	---	492	New	Bos taurus	2006/2007	United Kingdom:Scotland	Faecal sample	100	0.14
SAMN27298899	CF254	---	492	New	Bos taurus	2006/2007	United Kingdom:Scotland	Faecal sample	100	0.14
SAMN27298900	CF258	---	492	New	Bos taurus	2006/2007	United Kingdom:Scotland	Faecal sample	100	0.14
SAMN27298901	CF260	---	492	New	Bos taurus	2006/2007	United Kingdom:Scotland	Faecal sample	100	0.14
SAMN27298902	CN26	---	492	New	Bos taurus	2006/2007	United Kingdom:Scotland	Nostril sample	100	0.14
SAMN27298903	CN35	---	492	New	Bos taurus	2006/2007	United Kingdom:Scotland	Nostril sample	100	0.14
SAMN27298904	PF07	---	162	235	Sus scrofa domesticus	2006/2007	United Kingdom:Scotland	Faecal sample	100	0.07
SAMN27298905	PF16	---	162	235	Sus scrofa domesticus	2006/2007	United Kingdom:Scotland	Faecal sample	100	0
SAMN27298906	PF18	---	162	235	Sus scrofa domesticus	2006/2007	United Kingdom:Scotland	Faecal sample	100	0
SAMN27298907	PF19	---	162	235	Sus scrofa domesticus	2006/2007	United Kingdom:Scotland	Faecal sample	100	0
SAMN27298908	PF20	---	162	235	Sus scrofa domesticus	2006/2007	United Kingdom:Scotland	Faecal sample	100	0
SAMN27298909	PF34	---	162	235	Sus scrofa domesticus	2006/2007	United Kingdom:Scotland	Faecal sample	100	0
SAMN27298910	PF36	---	162	235	Sus scrofa domesticus	2006/2007	United Kingdom:Scotland	Faecal sample	100	0
SAMN07303764	IHSS3526	1	1	1590	Homo sapiens	2016	Honduras	Endobronchial tube	100	0
SAMN03078680	AB4991	1	1	207	Homo sapiens	2008	USA	Wound	100	0
SAMEA1466008	A388	1	1	439	Homo sapiens	2002	Greece	Missing	100	0
SAMEA1317920	D81	1	1	441	Homo sapiens	2010	Australia	Wound	100	0
SAMN02628532	R1B	1	1	441	Homo sapiens	2011	Saudi Arabia	Missing	99.91	0
SAMEA1317927	RBH3	1	1	781	Homo sapiens	2002	Australia	Endotracheal aspirate	100	0
SAMEA1465988	6772166	1	1	781	Homo sapiens	2002	Australia	Pus	100	0
SAMN03078672	AB4448	1	1	945	Homo sapiens	2007	USA	Wound	100	0.14
SAMN03078683	AB5674	1	1	945	Homo sapiens	2009	USA	Blood	100	0
SAMEA1317930	D3208	1	1	231	Homo sapiens	1997	Australia	Blood	100	0
SAMEA1709749	A297	1	1	231	Homo sapiens	1984	Netherlands	Missing	99.73	0.14
SAMN01828143	NIPH 290	1	1	231	Homo sapiens	1994	Czech Republic	Urine	100	0
SAMN03078682	AB5197	1	1	231	Homo sapiens	2008	USA	Severe Trauma Site	100	0.14
SAMN04407353	MEX11594	1	1	231	Homo sapiens	2011	Mexico	Pleural fluid	100	0
SAMN05292963	IHIT25424	1	1	231	Homo sapiens	2011	Germany	Missing	100	1.01
SAMN07257378	13	1	1	231	Homo sapiens	2012	Brazil	Tracheal aspirate	100	0
SAMN07534975	237	1	1	231	Homo sapiens	2016	Togo	Cerebrospinal fluid	99.22	1.64
SAMN03078661	AB3340	1	20	449	Homo sapiens	2006	USA	Blood	100	0
SAMN05590239	71	1	81	1868	Homo sapiens	2010	Spain	Blood	100	0
SAMN03078666	AB3927	1	717	441	Homo sapiens	2007	USA	Severe Trauma Site	100	0
SAMN08093362	ZQ3	1	717	498	Homo sapiens	2016	Iraq	Blood	100	0.62
SAMN08043814	ZQ1	2	2	1052	Homo sapiens	2016	Iraq	Wound	99.19	0.63
SAMN08619566	AB1	2	2	136	Homo sapiens	2012	China	Blood	99.59	0.63
SAMN10618172	O1-3	2	2	136	Homo sapiens	2018	China	Sputum	99.98	0.7
SAMN05292964	IHIT29106	2	2	1421	Homo sapiens	2014	Germany	Missing	99.98	1.2
SAMEA104305272	4300STDY7045777	2	2	1423	Homo sapiens	2016	Thailand	Missing	99.85	0.63
SAMN03068194	2004BJAB10	2	2	1513	Homo sapiens	2004	China	Sputum	99.98	0.62
SAMN08619592	AB27	2	2	1633	Homo sapiens	2014	China	Blood	99.98	0.63
SAMEA104305260	4300STDY7045764	2	2	1634	Homo sapiens	2016	Thailand	Missing	99.98	0.78
SAMN10716699	RCS4	2	2	1634	Homo sapiens	2017	France	Throat	99.98	0.63
SAMEA104305201	4300STDY7045705	2	2	1684	Homo sapiens	2016	Thailand	Missing	99.98	0.63
SAMEA104305197	4300STDY7045701	2	2	1890	Homo sapiens	2016	Thailand	Missing	99.98	0.63
SAMEA104305199	4300STDY7045703	2	2	1933	Homo sapiens	2016	Thailand	Missing	99.98	0.63
SAMN04054373	A186	2	2	204	Homo sapiens	Missing	South Africa	Missing	99.59	0.61
SAMN10101945	14A771	2	2	348	Homo sapiens	2014	France	Respiratory sample	99.59	0.63
SAMN10101946	15A831	2	2	348	Homo sapiens	2015	France	Respiratory sample	99.59	0.63
SAMEA104305264	4300STDY7045768	2	2	349	Homo sapiens	2016	Thailand	Missing	99.98	0.77
SAMN01828145	NIPH 528	2	2	350	Homo sapiens	1982	Netherlands	Urine	99.98	0.61
SAMN03068195	1999BJAB11	2	2	350	Homo sapiens	1999	China	Sputum	99.92	0.81
SAMN04054216	Ab Crete	2	2	350	Homo sapiens	2011	United Kingdom	Sputum	99.98	0.61
SAMN06106563	Ab158_GEIH-2000	2	2	350	Homo sapiens	2000	Spain	Missing	98.63	0.56
SAMN08554707	6009-02-01	2	2	350	Homo sapiens	2010	Portugal	Clinical specimen	99.44	0.64
SAMN09095539	ABAY10007	2	2	357	Homo sapiens	2010	South Korea	Blood	99.56	0.61
SAMN09095540	ABAY11001	2	2	357	Homo sapiens	2011	South Korea	Blood	99.56	0.71
SAMN03068191	2011BJAB7	2	2	369	Homo sapiens	2011	China	Sputum	99.98	0.96
SAMN09095583	ABAY13010	2	2	369	Homo sapiens	2013	South Korea	Blood	99.59	0.61
SAMEA104305187	4300STDY7045691	2	2	436	Homo sapiens	2016	Thailand	Missing	99.98	0.65
SAMN13066395	KT_2015_40	2	2	436	Homo sapiens	2015	Greece	Bronchial	99.98	0.65
SAMN03078670	AB4052	2	2	452	Homo sapiens	2007	USA	Wound	99.59	1.57
SAMN03078678	AB4932	2	2	452	Homo sapiens	2008	USA	Sputum	99.59	0.61
SAMN03765515	MDRAB16	2	2	455	Homo sapiens	2010	Taiwan	Blood	99.32	0.7
SAMN03765513	KSPU17	2	2	455	Homo sapiens	2013	Taiwan	Sputum	99.59	1.03
SAMEA104305357	4300STDY7045862	2	2	493	Homo sapiens	2016	Thailand	Missing	99.98	0.63
SAMN04745538	XH819	2	2	540	Homo sapiens	2014	China	Sputum	99.59	1.57
SAMN08619575	AB10	2	2	540	Homo sapiens	2013	China	Blood	99.98	0.61
SAMN03765517	MDRAB41	2	2	544	Homo sapiens	2009	Taiwan	Blood	99.98	0.23
SAMN03765519	MDRAB58	2	2	545	Homo sapiens	2009	Taiwan	Blood	99.98	0.63
SAMN04745395	XH515	2	2	547	Homo sapiens	2014	China	Sputum	99.59	0.63
SAMN04745426	XH665	2	2	547	Homo sapiens	2015	China	Sputum	99.98	0.63
SAMN08619569	AB4	2	2	548	Homo sapiens	2015	China	Blood	99.98	0.63
SAMN01087912	NIPH 24	2	2	556	Homo sapiens	1991	Czech Republic	Urine	99.98	0.61
SAMN07268441	Ab_12	2	2	556	Homo sapiens	2013	Ivory Coast	Urine	98.24	1.13
SAMN03068266	2011ZJAB1	2	2	643	Homo sapiens	2011	China	Sputum	99.98	0.61
SAMN05730164	ZJ06-200P5-1	2	2	643	Homo sapiens	2012	China	Missing	99.59	0.67
SAMN03068267	2011ZJAB2	2	2	651	Homo sapiens	2011	China	Abdominal fluid	99.59	0.61
SAMN03078667	AB4025	2	2	848	Homo sapiens	2007	USA	Wound	99.98	0.61
SAMN09095588	ABAY13015	2	2	858	Homo sapiens	2013	South Korea	Blood	99.78	0.61
SAMEA104305363	4300STDY7045869	2	2	938	Homo sapiens	2016	Thailand	Missing	99.98	0.66
SAMN04745388	XH508	2	2	191	Homo sapiens	2014	China	Sputum	99.59	0.64
SAMN09095522	ABAY09003	2	2	191	Homo sapiens	2009	South Korea	Blood	99.98	0.61
SAMN03068186	2011BJAB3	2	2	218	Homo sapiens	2011	China	Sputum	99.88	1
SAMN03699770	M3AC14-8	2	2	218	Homo sapiens	2014	Puerto Rico	Skin	99.98	1.27
SAMN03765511	KMDRAB15	2	2	218	Homo sapiens	2012	Taiwan	Blood	99.59	0.83
SAMN04005089	AbMDR-GLH5	2	2	218	Homo sapiens	2011	Spain	Tracheobronchial aspirate	100	0
SAMN10716697	RCS2	2	2	218	Homo sapiens	2015	France	Urine	99.59	0.63
SAMN03068183	2011BJAB1	2	2	368	Homo sapiens	2011	China	Abdominal fluid	99.98	0.63
SAMN09095521	ABAY09002	2	2	368	Homo sapiens	2009	South Korea	Blood	99.19	0.67
SAMN03068244	2011GDAB4	2	2	381	Homo sapiens	2011	China	Blood	99.98	0.61
SAMN06460861	s228	2	2	381	Homo sapiens	2012	China	Sputum	98.92	0.94
SAMN13066377	AK_2015_20	2	2	425	Homo sapiens	2015	Greece	Rectal	99.98	0.63
SAMN13066390	TR_2016_34	2	2	425	Homo sapiens	2016	Greece	Blood	99.88	0.63
SAMN03068199	2011GDAB1	2	2	457	Homo sapiens	2011	China	Sputum	99.98	0.63
SAMN09667773	AB4	2	2	457	Homo sapiens	2011	Hong Kong	Missing	99.98	1.04
SAMN04376870	2015ZJAB3	2	2	784	Homo sapiens	2014	China	Sputum	99.98	0.61
SAMN04745474	XH722	2	2	784	Homo sapiens	2013	China	Sputum	97.23	0.61
SAMEA1466079	WM99c	2	2	208	Homo sapiens	1999	Australia	Missing	99.75	0.61
SAMN01828175	NIPH 2061	2	2	208	Homo sapiens	2003	Czech Republic	I.V. Cannula	99.98	0.61
SAMN02581277	BIDMC 56	2	2	208	Homo sapiens	2013	USA	Urine	99.59	0.61
SAMN02911269	BJ7	2	2	208	Homo sapiens	2012	China	Sputum	99.98	0.63
SAMN03765510	ISAB51	2	2	208	Homo sapiens	2010	Taiwan	Blood	99.98	0.63
SAMEA103955436	AC13_M	2	2	195	Homo sapiens	2015	Morocco	Anal margin	99.59	0.7
SAMN04745390	XH510	2	2	195	Homo sapiens	2014	China	Sputum	99.59	0.63
SAMN04992847	AB067	2	2	195	Homo sapiens	2013	India	Missing	99.59	0.66
SAMN09223254	GML-KP7-Col_R_AB-TR	2	2	195	Homo sapiens	2017	Turkey	Endotracheal aspirate	99.98	0.63
SAMN13066413	GE_2017_62	2	2	195	Homo sapiens	2017	Greece	Missing	99.98	0.63
SAMN01828180	NIPH 1362	2	47	437	Homo sapiens	2000	Czech Republic	Tracheal aspirate	99.98	0.72
SAMN04005085	AbMDR-GLH1	2	187	208	Homo sapiens	2011	Spain	Tracheobronchial aspirate	99.92	0.61
SAMN04005086	AbMDR-GLH2	2	745	208	Homo sapiens	2011	Spain	Tracheobronchial aspirate	99.98	1.44
SAMEA104305238	4300STDY7045742	2	823	457	Homo sapiens	2016	Thailand	Missing	99.98	0.63
SAMN04745484	XH733	2	880	208	Homo sapiens	2013	China	Sputum	99.98	0.62
SAMN04745446	XH685	2	2	451	Homo sapiens	2014	China	Sputum	99.98	0.61
SAMN07977796	S18	2	2	451	Homo sapiens	2011	USA	BAL	99.98	0.63
SAMN09095587	ABAY13014	2	2	451	Homo sapiens	2013	South Korea	Blood	99.98	0.63
SAMN10716696	RCS1	2	2	451	Homo sapiens	2014	France	Distal bronchial sample	99.98	0.65
SAMN13066417	SI_2017_69	2	2	451	Homo sapiens	2017	Greece	Broncheal fluid	99.94	0.63
SAMN03078662	AB3560	3	3	928	Homo sapiens	2006	USA	Blood	100	0
SAMN03078673	AB4456	3	3	928	Homo sapiens	2007	USA	Trach aspirate	100	0
SAMN01828181	NIPH 1669	3	3	106	Homo sapiens	1997	Netherlands	Blood	100	0
SAMN09951355	MC75	4	15	236	Homo sapiens	2016	Bolivia	Ulcer	99.91	0
SAMN01828174	NIPH 1734	4	15	950	Homo sapiens	2001	Czech Republic	Sputum	100	0
SAMN05005381	CU032113	5	79	124	Homo sapiens	2013	USA	Wound	100	2.32
SAMN09951323	MC17	5	79	233	Homo sapiens	2016	Bolivia	Blood Culture	99.95	0.87
SAMN09951336	MC38	5	79	233	Homo sapiens	2016	Bolivia	Urine Culture	100	0.87
SAMN07303770	MCR6056	5	156	758	Homo sapiens	2015	Honduras	Blood	100	0.82
SAMN10910651	A158	5	156	758	Homo sapiens	2012	Mexico	Bronchoalveolar lavage	96.35	2.33
SAMN11359847	Ab5038	5	156	758	Homo sapiens	Missing	Mexico	Missing	99.73	0.82
SAMN10341989	AB4332	6	78	944	Homo sapiens	2016	Brazil	Respiratory tract	100	0
SAMN12509149	830	6	78	1104	Homo sapiens	2018	Georgia	Missing	100	0.34
SAMN12509151	3365	6	78	944	Homo sapiens	2018	Georgia	Missing	100	0.34
SAMN09951331	MC31	7	25	1489	Homo sapiens	2016	Bolivia	Catheter	100	0
SAMN09951332	MC32	7	25	1489	Homo sapiens	2016	Bolivia	Ulcer	100	0
SAMN09951348	MC63	7	25	1519	Homo sapiens	2016	Bolivia	Fluid (Bone tissue)	99.86	0
SAMN09951349	MC64	7	25	1519	Homo sapiens	2016	Bolivia	Urine Culture	99.59	0
SAMN09951351	MC71	7	25	1528	Homo sapiens	2016	Bolivia	Exudate (leg)	99.73	0
SAMN09951357	MC77	7	25	1528	Homo sapiens	2016	Bolivia	Tracheal secretion	100	0
SAMN09951337	MC39	7	25	1529	Homo sapiens	2016	Bolivia	Urine Culture	99.32	0
SAMN09951342	MC51	7	25	1529	Homo sapiens	2016	Bolivia	Lumbosacral ulcer	100	0
SAMN07303765	HEU3	7	25	1588	Homo sapiens	2016	Honduras	Cornea secretion	99.91	0
SAMN12771933	AMA42	7	25	690	Homo sapiens	2017	Missing	Missing	100	0.41
SAMN03078660	AB2828	7	25	993	Homo sapiens	2006	USA	Blood	100	0.55
SAMN03078663	AB3638	7	25	993	Homo sapiens	2007	USA	Severe Trauma Site	100	0.41
SAMN07303776	MCR10179	7	25	229	Homo sapiens	2015	Honduras	Endobronchial tube	100	0
SAMN12771919	AMA3	7	25	229	Homo sapiens	2015	Missing	Missing	100	0.41
SAMN09951315	MC1	7	991	1518	Homo sapiens	2015	Bolivia	Catheter	100	0.02
SAMN09951343	MC53	7	991	1518	Homo sapiens	2016	Bolivia	Wound secretion	99	0
SAMEA104305191	4300STDY7045695	8	10	447	Homo sapiens	2016	Thailand	Missing	100	0.14
SAMN01828149	NIPH 335	8	10	447	Homo sapiens	1994	Czech Republic	Sputum	100	0.27
SAMN02628531	LAC-4	8	10	447	Homo sapiens	1997	USA	Missing	100	0.27
SAMN03068269	2011ZJAB4	8	10	447	Homo sapiens	2011	China	Blood	100	0
SAMN07303773	MCR9238	8	10	447	Homo sapiens	2015	Honduras	Wound	100	0.21
SAMN09095600	ABAY14008	8	10	447	Homo sapiens	2014	South Korea	Blood	100	0
SAMN12605424	TVGH-612	8	10	447	Homo sapiens	2002	Taiwan	Blood	99.73	0.41
SAMEA104305269	4300STDY7045774	8	10	585	Homo sapiens	2016	Thailand	Missing	100	0.27
SAMN03080633	T214	8	10	585	Homo sapiens	2010	Thailand	Missing	99.91	0.55
SAMN03068270	2004ZJAB5	8	23	642	Homo sapiens	2004	China	Sputum	100	0
SAMN04745444	XH683	8	23	642	Homo sapiens	2012	China	Sputum	99.98	0.68
SAMN08093368	ZQ9	8	575	582	Homo sapiens	2016	Iraq	Blood	100	0.05
SAMN08093369	ZQ10	8	575	582	Homo sapiens	2016	Iraq	Cerebrospinal fluid	100	0.05
